# Supplementary material for: Functional modules for enhanced amorphous composite halide solid electrolytes for low-temperature all-solid-state lithium batteries
Source: Nat Commun. 2026 May 27;17:6891. doi: 10.1038/s41467-026-71876-0 (PMC13388947; doi:10.1038/s41467-026-71876-0)
Supplement: Supplementary file 3 — Supplementary Data 1 [file 41467_2026_71876_MOESM3_ESM.zip]

Archive with 12 entries (10 files):
- Supplementary Data files/
- Supplementary Data files/Supplementary Data 1. The source files of the electronic structure calculation/
- Supplementary Data files/Supplementary Data 1. The source files of the electronic structure calculation/al-fs.vasp
- Supplementary Data files/Supplementary Data 1. The source files of the electronic structure calculation/al-is.vasp
- Supplementary Data files/Supplementary Data 1. The source files of the electronic structure calculation/ali-fs.vasp
- Supplementary Data files/Supplementary Data 1. The source files of the electronic structure calculation/ali-is.vasp
- Supplementary Data files/Supplementary Data 1. The source files of the electronic structure calculation/la-fs.vasp
- Supplementary Data files/Supplementary Data 1. The source files of the electronic structure calculation/la-is.vasp
- Supplementary Data files/Supplementary Data 1. The source files of the electronic structure calculation/lai-fs.vasp
- Supplementary Data files/Supplementary Data 1. The source files of the electronic structure calculation/lai-is.vasp
- Supplementary Data files/Supplementary Data 1. The source files of the electronic structure calculation/optimization-TaAlCl.vasp
- Supplementary Data files/Supplementary Data 1. The source files of the electronic structure calculation/optimization-TaCl.vasp
