# Supplementary material for: Functional modules for enhanced amorphous composite halide solid electrolytes for low-temperature all-solid-state lithium batteries
Source: Nat Commun. 2026 May 27;17:6891. doi: 10.1038/s41467-026-71876-0 (PMC13388947; doi:10.1038/s41467-026-71876-0)
Supplement: Supplementary file 3 — Supplementary Data 1 [file 41467_2026_71876_MOESM3_ESM.zip › Supplementary Data files/Supplementary Data 1. The source files of the electronic structure calculation/al-fs.vasp]

1212                                    
    1.000000000000000     
    12.4368979999999993    0.1874413300000000    0.2424013100000000
    -0.0000000000070239   12.4265670000000004    0.2875579900000000
     0.0000000000024464   -0.0000000000004211   12.7628160000000008
   Li   Ta   Cl   O    Al   F 
    10     9    43     6     2     6
Direct
  0.4053266428299371  0.2680869337218396 -0.0792498325670961
  0.3687872731333446  0.5153482073731401  0.1480797771221427
  0.6521218534024895  0.4894870024890781  1.0071808217865912
  0.8577695399536728  0.3609545550360961  0.4294711510130316
  0.3999821625264578  0.8584310921523929  0.1053791930023499
  0.1029421214920595  0.4030806361170580  0.9033562591362237
  0.0844305622408500 -0.0548241754499953 -0.0461939101325612
  0.5909597754046750  0.6070701544016303  0.3080319803949028
  0.4520869025378286  0.9861942233794114  0.6988521031652830
  0.6122322566265161  0.0558136674428585  0.8802712603456159
  0.7637123350049146  0.0405421373782698  0.1689513713085517
  0.5821241432752837  0.3563595071098725  0.5155206526241184
  0.6094300239258895  0.2804076497271359  0.7766149172234815
  0.6464579792122607  0.8129024632200048  0.6316871901996990
  0.4004258982961265  0.7414050648209225  0.4576574617342552
  0.0321148754533344  0.4399611925843160  0.2149195992638221
  0.1581268816680665  0.6618427585388380  0.0370847518027693
  0.1080316692664199  0.2974626044147473  0.6727727721702123
  0.1884429164862375 -0.0008538360901930  0.6600041431661524
  0.9082631275596078  0.9815449225929067  0.2617401826051685
  0.6121043901979702  0.0589206735498771  0.0558925274152618
  0.8588211943524858  0.0661960221026943  0.0054158111404626
  0.7615296001957336  0.2191036198575500  0.1920708636594319
  0.5557243141043273  0.4962595971179504  0.1641139052274381
  0.4613829741639808  0.2831698303956156  0.4014175318471541
  0.4913181777103209  0.4300604362740904  0.8148254511046777
  0.6485790062203610 -0.0313791075539104  0.3018376714124608
  0.2656395151130043  0.1103458173970288  0.2453908047378990
  0.7194934411096680  0.4144606789818223  0.6566549968301870
  0.7446815565417315  0.3547503497871393  0.9011423084978959
  0.7338746308401969  0.1373361705478553  0.7446271033739094
  0.7254730202732088  0.2293524990840760  0.4652943606619522
  0.6919822515928945  0.4827832712413472  0.3998904729326701
  0.8140023987682736  0.8676350598392102  0.6995948833906671
  0.7354496351202222  0.7671223999816028  0.4826144329661997
  0.6399878623656235  0.6530289071019216  0.7256213393756252
  0.4619261687697724  0.4861424171011270  0.5592450853214402
  0.6067055438472695  0.9885974481925868  0.5704490744009950
  0.3801141334799732  0.8974798606145247  0.3564959190181270
  0.2325838662566370  0.6631062101051575  0.4898378359586498
  0.5638781068518222  0.8904453970027117  0.8047281877810681
  0.7130246695923282  0.6836584620768404  0.9882664702307804
  1.0144674922398305  0.5339820354972579  0.3652058291365642
  1.0496968515759628  0.8071469126759701  0.0828826680237522
  0.2262618916080850  0.4125381079276926  0.2433683020924145
  0.2890096415547810  0.6934703027542789  0.1744147905607538
  0.8467779908777405  0.4863292336370820  0.1762865816752036
  1.0602707692195277  0.6254615285963999  0.8934746046774246
  0.2754371641447388  0.5130760670928187  0.9862947226102106
  0.0230139922940210  0.3292978417592627  0.0622517279374960
  0.0088236074789461  0.2628791646151028  0.3060468473749352
  0.2694775362756477  0.7739130745611754 -0.0745881069628108
  1.0081704628381596  0.2453034815361177  0.8373120624672766
  1.0608855702446855 -0.0763253244986388  0.7842515036732731
  0.9516775171267892  0.2828881837115783  0.5844567387203139
  0.0853549056361010 -0.0426398022849038  0.5183336712810426
  0.2610497372905098  0.3206446368246825  0.7939632711508501
  0.2903169711891933  0.0501892871343814  0.8132139373627115
  0.3372957929088323  0.0654292193923834  0.5627253179043685
  0.2198460507963792  0.3321461608815282  0.5374060542662035
  0.0477546302360513  0.4776243427170502  0.7008122200216710
  0.2864065131081827  0.8353240743604065  0.6618393894668094
  0.5451161121479687  0.2709669387124170  0.6324383101692034
  0.5277464725016663  0.2010067204070933  0.8607861540905782
  0.5108403167305813  0.7649365164589220  0.5537936230753532
  0.4621277306147856  0.6586154560074809  0.3668144494688684
  0.0809133596361045  0.5647963322978842  0.1315007466294162
  0.1342260945184133  0.1436265189246128  0.6658201397650043
  0.6675926429268449  0.7773478579627560  0.1247088028868826
  0.2852496909958487  0.0871556533599544  0.0880071689070992
  0.5392201045457379  0.8218314566139258  0.1020144540048991
  0.6726670686189266  0.7099454799234928  0.2385434096309124
  0.7586628067596040  0.8771406033100332  0.1179352771477815
  0.3748988466132017  0.9896645097529853  0.0596261345655523
  0.1718078197331983  0.0377227945813409  0.0328264439538230
  0.3425914240288920  0.2052717241443599  0.0272421103186357
