# Supplementary material for: Functional modules for enhanced amorphous composite halide solid electrolytes for low-temperature all-solid-state lithium batteries
Source: Nat Commun. 2026 May 27;17:6891. doi: 10.1038/s41467-026-71876-0 (PMC13388947; doi:10.1038/s41467-026-71876-0)
Supplement: Supplementary file 3 — Supplementary Data 1 [file 41467_2026_71876_MOESM3_ESM.zip › Supplementary Data files/Supplementary Data 1. The source files of the electronic structure calculation/al-is.vasp]

1212                                    
    1.000000000000000     
    12.4369456619331960    0.1866235120697859    0.2427077152868093
    -0.0000000000070271   12.4265719554512337    0.2871208144486879
     0.0000000000024493   -0.0000000000004222   12.7629545127186468
   Li   Ta   Cl   O    Al   F 
    10     9    43     6     2     6
Direct
  0.3655020233742408  0.3090156624863844  0.1311047366483562
  0.3607658181101588  0.5257933401619695  0.2373294406150257
  0.5399286258806517  0.4736544247153719  0.9411870539986346
 -0.1024144536451318  0.6322901762076543  0.6712812994347405
  0.4341226873736927  0.7783403535109950  0.2021102611362691
  1.0975571320874489  0.6080908762781639 -0.1799180197363075
  0.0594787550327352  1.0263582452921616  0.2132904098417322
  0.6255039277084528  0.5465651504347161  0.2265380626309935
  0.4772155884230611  0.9114984642823782  0.5172850510058670
  0.3218614801579269  0.1940381998364884  0.7856388311183202
  0.7545203358201653  0.0448649959405072  0.1584998801266621
  0.6689609343450056  0.2287717109567222  0.5405291184856791
  0.5796466283064999  0.2315301735966918  0.8106505656710651
  0.6087432113153988  0.7073069957457873  0.7358475076277795
  0.5020850779211157  0.6471995627080468  0.4395841439424329
  0.0872879578055871  0.3852455472260519  0.1213548293192318
  0.1004251795676760  0.6882192105656214  0.0876772381042455
  0.0908667164286346  0.4718600806519834  0.6004223789096313
  0.1255291914456227  0.1646516478522259  0.6148251255585053
  0.8917813890785458 -0.0060793562119220  0.2847637928418137
  0.6118242757763566  1.0366737672164803  0.0402514855192312
  0.8826048867070777  0.0293825771377851  0.0269783052242786
  0.7762682565742535  0.2276975071378344  0.1628398004204537
  0.5104207432804304  0.4357101913129358  0.1210844594634387
  0.5383460324796021  0.2974163294138153  0.4353086763077707
  0.4937038840499274  0.4025785363900432  0.7729788421923576
  0.6261476031303632  0.0218420203598308  0.2843096881772103
  0.3803623107950183  0.0450780621251052  0.4285423084777936
  0.7484437093125211  0.3404791234076910  0.6626958461585667
  0.6727558075747052  0.3220299544834469  0.9477759780836426
  0.7061194301955745  1.0947314569576516  0.8132838930398295
  0.6986576754282341  0.0405788744343537  0.5413656415013298
  0.8237325440214188  0.2670828806878285  0.4432166090938224
  0.7167386917886173  0.5641744011090780  0.8066989981651463
  0.6669785053490097  0.5459596989570977  0.3900637920873886
  0.4877145469834701  0.6623876660195087  0.8716639122989198
  0.4358726105102061  0.4913054139564381  0.5147044607226543
  0.7733062319288474  0.7880918582130093  0.6780700341123280
  0.6105861725646432  0.7986723295500093  0.3993685463525557
  0.3609839180925535  0.7655752409071167  0.4975279893804296
  0.5000604094993516  0.8719345739905207  0.7120252629399659
  0.7087341948971310  0.8086848967507161  0.9171315304728135
  0.9618347546040903  0.3847586688756458  0.2663492943567722
 -0.0175719405382022  0.7210957138135967  0.2203014978210196
  0.2413310299697457  0.3654696495807730  0.2555475652415719
  0.2664698728337001  0.6977370562848403  0.1912499671589348
  0.9508455558819234  0.3932818463913338  0.0079915522548838
 -0.0306331690532592  0.6824305378114847 -0.0384198086465577
  0.2372606145042244  0.6453973779231340  0.9486680455109834
  0.2408062782955890  0.3738228927198389  1.0000321686977729
  0.0857591609644045  0.1910420013585273  0.1027317083086118
  0.1283853791989409  0.8713303961636659  0.0541787857383151
 -0.0277109593815669  0.4693231423327681  0.7595223500990199
  0.9562582244652439  0.1054826742439180  0.6614097157818321
 -0.0783800103870762  0.5024257684605372  0.5165606889957515
  0.0798896601017868  0.1872407368031648  0.4412824785460850
  0.2375926973638101  0.4934683204643168  0.7206736423987627
  0.1392949603972420  0.1859261840352062  0.8095669504615938
  0.3166162831109465  0.2073261357096208  0.6050255273476735
  0.1873824738317540  0.5242571093319343  0.4585745971229707
  0.0675641745157366  0.6778943755488392  0.6496848846623606
  0.1832130809322945 -0.0176881205036190  0.6207740843369460
  0.5706802309809689  0.2035040241984624  0.6567227941283166
  0.4637277594050992  0.1656213375936950  0.8557446101891348
  0.5624629642804504  0.6547887758511330  0.6167536078460898
  0.4593661276022462  0.6150471595656072  0.3101454350429241
  0.0888908413256371  0.5393769869535247  0.1199727965943761
  0.1064919345735497  0.3266428575057033  0.6019194222622154
  0.6827841351687974  0.7691343242312487  0.0848043791076826
  0.3359529309119017  0.0244863199714759  0.2616390633982922
  0.5502343388280475  0.7842296284250851  0.1092202318246079
  0.7104431533364016  0.6476421515619287  0.1420077585600562
  0.7468667952086558  0.8631005231921052  0.1540176198475108
  0.4025669848925808 -0.0835396231732488  0.2160817776865894
  0.2020652680459960  0.0002169810681482  0.2573994539002974
  0.3613994725418793  0.1415671685741833  0.1978286227910092
