# Supplementary material for: Functional modules for enhanced amorphous composite halide solid electrolytes for low-temperature all-solid-state lithium batteries
Source: Nat Commun. 2026 May 27;17:6891. doi: 10.1038/s41467-026-71876-0 (PMC13388947; doi:10.1038/s41467-026-71876-0)
Supplement: Supplementary file 3 — Supplementary Data 1 [file 41467_2026_71876_MOESM3_ESM.zip › Supplementary Data files/Supplementary Data 1. The source files of the electronic structure calculation/ali-fs.vasp]

Layer\(3)                               
    1.000000000000000     
    12.2896003723000007    0.0000000000000000    0.0000000000000000
     0.2033645354000000   11.1372435253000006    0.0000000000000000
     0.0000000000000000    0.0000000000000000   19.2190499999999993
   Li   Ta   Cl   O    Al
    10     9    67     6     8
Direct
  0.2719212741588093 -0.0607024802314959  0.3588600728740904
  0.8930236244789104  0.2564690880898664  0.2973243113816069
  0.3608362440874716  0.5581204222398016  0.4387900954276079
  0.0656138990926533  0.5177479225734052  0.3795709982112864
  0.6423106451649000  0.1151573441166439  0.3106185706022250
 -0.0459268922163442  0.6530907810963738  0.2799450464658020
  0.7234427274757494  0.4656653693847625  0.2673274933226364
  0.4411956034636689  0.4845373663881841  0.6344154070726994
  0.5673789433811479  0.3361126210016440  0.1673286939433228
  0.9544730330440404  0.1347386498864034  0.5325242875752219
  0.7700043800564564  0.7510266517721343  0.1075121726373863
  0.0991254545012525  0.1592460474724844  0.1551429621690385
  0.3948716917407901  0.0971851308073716  0.2050613119114444
  0.4356757272805854  0.5952649391477833  0.1412499517217262
  0.2167903273965542  0.6653862681842448  0.2862781270681669
  0.6666522623836062  0.2352430706097347  0.4840196633631135
  0.6873348757497897  0.5749477114929100  0.5278337542149534
  0.1766443871827981  0.3235026173296305  0.5187854365392994
  0.2308017206199113 -0.0132337018604300  0.5396745016509433
  0.7964142956876152  0.5481809546560708  0.1329087675127656
  0.6759524936095558  0.7180073495456492  0.0083691579261324
  0.9348911760997961  0.7824814679078848  0.0563522252788246
  0.7966930834881515  0.7695233489062849  0.2411662946952149
  0.7280950889332012  0.9558969793864043  0.1250721699524067
 -0.0098236952594587  1.0481712731967801  0.2261149609975428
  0.5291192709980712  0.9774049108929310  0.2670126677741313
  0.0920119854003135  1.0012431296994331  0.0795479798111508
  0.3910937487005417 -0.0147497966998252  0.1086739823192223
  0.9068670113564740  0.4792460907396686  0.3308097088443710
  0.3241830809284461  0.1379335279614174  0.3215048517707670
  0.5740687950070885  0.4687272123000675  0.0767670845737959
  0.0540349498857079  0.2966572614214296  0.0739979018408230
  0.0534342253909457  0.3101741703507525  0.2418154124341680
  0.3995970301151618  0.7020949131718400  0.0406321959320153
  0.1086711705204133  0.6172350088180240  0.1872199459823016
  0.3199566935650373  0.4312917989714297  0.1186022088629354
  0.2656257274345608  0.4636696715060775  0.3046236165071018
  0.5674348831883448  0.7386783847336192  0.1633648676938041
  0.2054175122897385  0.8762750958601538  0.2595492769214048
  0.3600400160644072  0.7360745194996453  0.3687274369269423
  0.5307240253135647  0.5070884424740252  0.2476701975971759
  0.7326502080759525  0.2575768463895416  0.2411808905115903
  0.7757418151702784  0.1612450246408988  0.5841248276997483
  0.6437537619241417  0.5055307225221765  0.6466508081091750
  0.8413910974714709  0.1906947497876757  0.4117706598681781
  0.8746779385794257  0.5769088807624136  0.5224541984063877
  0.5294542576291823  0.2326557911106835  0.5619927027806149
  0.4892940333893493  0.5894564053998647  0.5350040613639037
  0.6680269392028664  0.6040062565551879  0.4056420376330427
  0.5732412307115643  0.2975062641301220  0.3859889563638053
  0.6350775338042861  0.0296863372476111  0.4445424489615775
  0.6900275844926003  0.7747584073915530  0.5587204182030696
  0.3404352979309424  0.3550769821877461  0.4523993307115556
  0.3830264868724207 -0.0061356135738979  0.4695564918322003
  0.2702573512578212  0.3515025094752811  0.6186444471460082
  0.3240048234308864  0.0383733389011591  0.6351304329918765
  0.0737083404811885  0.3104338417999444  0.4146478380705325
  1.1110981845156902 -0.0331766082545375  0.4371106531626456
  0.0500193663894178 -0.0049180702736809  0.6029492041292768
  0.0235737814033713  0.3062918606168809  0.5925211077097094
  0.1333089262302248  0.5288333752821965  0.4981344092860917
  0.2392254332904711  0.7788522109265437  0.5513459408837605
  0.3258605813826700  0.2100152786857263  0.8007371012540643
  0.1021276887049305  0.7406926920951600  0.7284938227294584
  0.0114432797209277  0.1415783332986880  0.9244906560280571
  0.2558939202030554  0.6876560461647643  0.8780126214476534
  0.0063625662967253  0.8079174845277854  0.8705478569877567
  0.2558848450780208  0.2387402526238899  0.9540620648896435
  0.3306971389524643  0.8703785393483571  0.7505866013658522
  0.0938119894279052  0.3413898858095404  0.8124176319769632
  0.2206968862505481  0.9659358014504206  0.9072127091450330
  0.3980872212257048  0.4635675452208931  0.9251047029978946
  0.1111825017578005  1.0519462198642995  0.7742524889406477
  0.3900216968381447  0.5503556315141837  0.7465958773828659
  0.8207393954141777  0.2389542304803268  0.7949156140319724
  0.5712892122507004  0.7498866675343350  0.7284950003639922
  0.5131910513727588  0.1252819666793812  0.9303431868255301
  0.7725893843853689  0.6852547259966320  0.8406569438362833
  0.5189845381354156  0.7953374014478123  0.8875504898056915
  0.7638625090556871  0.2349902083856910  0.9493326202483066
  0.8312229765584950  0.8752909571181779  0.7275311720364702
  0.5668914752967220  0.3140462020812551  0.8143924893300002
  0.7368097712940123  0.9659872396065468  0.8923170146347392
  0.9060590543691307  0.4754509378788473  0.9242802091734776
  0.5938709635751134  1.0349410608756071  0.7722232642545175
  0.9212182725439895  0.5543562382738287  0.7293836822582501
  0.2426469772267533  0.1437880051424345  0.1849520963492057
  0.4744281189463492  0.2229181523646550  0.1886275742430228
  0.3394450365457038  0.6584893371324891  0.2015924181054803
  0.0946951218374884  0.6669229923089995  0.3377562045562720
  0.6930180136731026  0.4022005898859194  0.5046859852952984
  0.1959351723152659  0.1579893980041382  0.5156429741145552
  0.1736630419973986  0.1567128095585116  0.8587111778620984
  0.4213152997779067  0.7220528425657420  0.7969784861433596
  0.1710750743480496  0.8439831283895394  0.8211479445356812
  0.4150765129893025  0.2870936643740666  0.8879723467997521
  0.6748195516098324  0.1639956579286360  0.8645757193897040
  0.9260630163049223  0.7207729086659900  0.7773434862561321
  0.6726933662931326  0.8489780716171254  0.8100411687979305
  0.9397560349714597  0.3019857254557929  0.8761843062762342
