# Supplementary material for: Functional modules for enhanced amorphous composite halide solid electrolytes for low-temperature all-solid-state lithium batteries
Source: Nat Commun. 2026 May 27;17:6891. doi: 10.1038/s41467-026-71876-0 (PMC13388947; doi:10.1038/s41467-026-71876-0)
Supplement: Supplementary file 3 — Supplementary Data 1 [file 41467_2026_71876_MOESM3_ESM.zip › Supplementary Data files/Supplementary Data 1. The source files of the electronic structure calculation/ali-is.vasp]

Layer\(3)
1.0
       12.2896003723         0.0000000000         0.0000000000
        0.2033645354        11.1372435253         0.0000000000
        0.0000000000         0.0000000000        19.2190494537
   Li   Ta   Cl    O   Al
   10    9   67    6    8
Direct
     0.254359990         0.207790002         0.381510455
     0.863510013         0.302679986         0.319661527
     0.299039990         0.593869984         0.422176666
     0.007670000         0.625199974         0.182264676
     0.391420007         0.273979992         0.570025228
     0.110409997         0.375010014         0.193891913
     0.822719991         0.430999994         0.141610111
     0.622120023         0.451830000         0.658573732
     0.667119980         0.265500009         0.145450933
     0.878620029         0.112510003         0.591510585
     0.781050026         0.777379990         0.099058410
     0.130459994         0.078249998         0.191075298
     0.447439998         0.099710003         0.199676430
     0.503729999         0.523339987         0.149082257
     0.234390005         0.663399994         0.220079359
     0.662450016         0.217140004         0.511493338
     0.629859984         0.532980025         0.474307157
     0.147520006         0.407359987         0.566196043
     0.133310005         0.094140001         0.576927050
     0.877470016         0.609030008         0.057612398
     0.676940024         0.790069997         0.007809680
     0.908940017         0.899150014         0.031180529
     0.863290012         0.776589990         0.219031861
     0.691190004         0.934759974         0.139957393
     0.065150000         0.971440017         0.285710941
     0.502260029         0.965240002         0.280368695
     0.121919997         0.960699976         0.088199340
     0.416619986         0.048680000         0.065480274
     0.945519984         0.462139994         0.233929622
     0.405270010         0.238360003         0.293485718
     0.681320012         0.404430002         0.043797061
     0.102179997         0.225940004         0.102980711
     0.104800001         0.238350004         0.292577868
     0.473049998         0.610319972         0.028410478
     0.177200004         0.547860026         0.112419826
     0.443940014         0.352710009         0.101909929
     0.210630000         0.509469986         0.303681338
     0.630990028         0.671779990         0.181694377
     0.315070003         0.793489993         0.144263769
     0.306279987         0.744220018         0.333930768
     0.617780030         0.421790004         0.237805356
     0.821039975         0.215379998         0.208603442
     0.817950010         0.286830008         0.565916678
     0.731880009         0.573419988         0.586692071
     0.745299995         0.174830005         0.390169774
     0.766330004         0.532069981         0.381440631
     0.577390015         0.255039990         0.641278334
     0.477910012         0.518109977         0.577159831
     0.491800010         0.502640009         0.388551994
     0.500240028         0.142560005         0.467370406
     0.710030019         0.027389999         0.566114564
     0.581399977         0.715099990         0.468220018
     0.295749992         0.354909986         0.468976566
     0.249139994         0.062290002         0.464286080
     0.277969986         0.399260014         0.664206963
     0.288590014         0.118500002         0.642349176
     0.033480000         0.408879995         0.460631507
     0.986720026         0.074320003         0.485387353
     0.006490000         0.131699994         0.685878483
     0.020310000         0.441839993         0.658399120
     0.191709995         0.607840002         0.548237265
     0.134090006         0.910679996         0.598936139
     0.321570009         0.175500006         0.774741281
     0.071570002         0.675499976         0.774741281
     0.000180000         0.175500006         0.895541078
     0.250180006         0.675499976         0.895541078
     0.000180000         0.818120003         0.895541078
     0.250180006         0.318120003         0.895541078
     0.321570009         0.818120003         0.774741281
     0.071570002         0.318120003         0.774741281
     0.231389999         0.996810019         0.895936782
     0.481389999         0.496809989         0.895936782
     0.090360001         0.996810019         0.774333923
     0.340359986         0.496809989         0.774333923
     0.821569979         0.175500006         0.774741281
     0.571569979         0.675499976         0.774741281
     0.500180006         0.175500006         0.895541078
     0.750180006         0.675499976         0.895541078
     0.500180006         0.818120003         0.895541078
     0.750180006         0.318120003         0.895541078
     0.821569979         0.818120003         0.774741281
     0.571569979         0.318120003         0.774741281
     0.731389999         0.996810019         0.895936782
     0.981389999         0.496809989         0.895936782
     0.590359986         0.996810019         0.774333923
     0.840359986         0.496809989         0.774333923
     0.269980013         0.081680000         0.208812931
     0.565540016         0.156780004         0.180518851
     0.398279995         0.569859982         0.207753796
     0.109370001         0.727980018         0.225212099
     0.639779985         0.367350012         0.485852916
     0.131500006         0.250059992         0.566300762
     0.160879999         0.163010001         0.835135387
     0.410879999         0.663010001         0.835135387
     0.160879999         0.830609977         0.835135387
     0.410879999         0.330610007         0.835135387
     0.660880029         0.163010001         0.835135387
     0.910880029         0.663010001         0.835135387
     0.660880029         0.830609977         0.835135387
     0.910880029         0.330610007         0.835135387
