# Supplementary material for: Functional modules for enhanced amorphous composite halide solid electrolytes for low-temperature all-solid-state lithium batteries
Source: Nat Commun. 2026 May 27;17:6891. doi: 10.1038/s41467-026-71876-0 (PMC13388947; doi:10.1038/s41467-026-71876-0)
Supplement: Supplementary file 3 — Supplementary Data 1 [file 41467_2026_71876_MOESM3_ESM.zip › Supplementary Data files/Supplementary Data 1. The source files of the electronic structure calculation/la-fs.vasp]

1212\(5)                                
    1.000000000000000     
    12.6169996262000002    0.0000000000000000    0.0000000000000000
     0.0000000000000000   17.5286006926999995    0.0000000000000000
     0.0000000000000000    0.0000000000000000   20.8840299999999992
   Li   O    Cl   La   Ta
    12     7   106    16    12
Direct
  1.0128184054375380  0.1017120365335476  0.4980349666821594
  0.1900660820174783  0.4767505433256233  0.3758728778702994
  0.0518902387242314  0.4166928076789618  0.5106630109510982
  0.5963769089014886  0.7892747864775759  0.6490894175598342
  0.7144920866685225  0.5330807241308826  0.1735373301122053
  0.1143887483113680  0.9761384880746270 -0.0125284642960795
  0.3139053363022821  0.9028417715847258  0.9127462617102385
  0.4390619887115840  0.6103817700089100  0.4304643296187039
  0.9446140845335153  0.6175916573731147  0.4492604720601671
  0.6739495854979368  0.5801553682029863  0.3053105487922251
  0.8885222175932811  0.4558048532144039  0.3578853090059373
  0.5271065208869785  0.7912335468451849  0.3251900398219731
  0.1960519294046262  0.8881631542618474  0.9694971352600641
  0.1282755095824424  0.9946867030685714  0.0736538624242372
  0.4194596945161320  0.3717739068378788  0.2751905360250716
  0.6024368056794589  0.3333969567742090  0.9411551509405806
  1.0031347018796324  0.1123645441124994  0.4097140417377752
  0.9338180343817228  0.4050611993082249  0.0707970270123040
  0.6750703641950420  0.6290568852053580  0.1995507380721881
  0.9696144047474073  0.0575387762685119  0.2561273182800234
  0.2659799044870285  0.2974470163302748  0.9345042258360413
  0.8077548449079656  0.8726056715285992  0.9898990817205354
  0.1026895105136656  0.6240154457550584  0.3849699352087298
  0.1092590211702575  0.2281294453573987  0.3126564430640900
  0.7343065316876957  0.3182189283536515  0.0943732765249490
  0.5608896413321349  0.4405128087628667  0.1755361906592957
  0.3761615826028244  0.7742565060299921  0.9594757918108787
  0.8407060378859976  0.2322562807523061  0.3573794740227960
  0.4469313586541108  0.2530965289197318  0.0418262425100614
  0.1981134176587192  0.7905397169556565  0.3554789144943296
  0.1667926898386289  0.6824832282871153  0.9875167449548335
  0.4321867084850960  0.5480000531959560  0.2874510498755903
  0.2116634191328620  0.4641960181266214  0.2670097144214414
  0.6986832979792101  0.8119374345271799  0.2569474891330760
  0.7853152700968711  0.4748043871514563  0.2630177783476476
  0.8105092072840038  0.7479882508460122  0.1240097734482010
  0.5751626710546398  0.6737093389894785  0.3796481130299529
  0.0591724225305059  0.8180162121826605  0.0697831328026388
  0.7118054321552305  0.0034617309946624  0.4274262909219069
  0.3344464344787733  1.0235985842031083  0.4015803633868494
  0.9153400900273289  0.9669815457990840  0.5578771926910029
  0.8104318534760273  0.5375149417532004  0.4285753377478356
  0.5431305493424180  0.1398539011620372  0.4000272067920579
  0.3497613519256921  0.7243240922019629  0.4839227819938414
  0.2408093442270552 -0.0273846227938869  0.2161448897214940
  0.0417786046186753  0.4088962751026609  0.3968684393231606
  0.6426618075405686  0.1017473096987462  1.0171314690330420
  0.5075835185421355  0.8780109426350782  0.4098982126414507
  1.0271590621000679  0.3380612357439836  0.1876357580571023
  0.9438886782244192  0.5494995567790213  0.9430116840515587
  0.3955011622229642  0.1805811206363290  0.2593171914003205
  0.8816186171455604  0.1935401109508401  0.1628618532335000
  0.8912923395550238  0.7465690123493778  0.4369932334478124
  0.6111952143505359  0.2639972160059647  0.2480202093153786
  0.3451521442619880  0.5566811086065938  0.1465833111304652
  0.1800338543030909  0.6915782949739008  0.2164526376296164
  0.5812855280672905  0.3375524088946265  0.3928541407301825
  1.0047679274472825  0.5919149649539215  0.1253528446685928
  0.3366896257805717  0.2591801310628266  0.3907205848211548
  0.1363614758830438  0.4768185339285574  0.0254588896645907
  0.9252982371511742  0.6478559732180611  0.2858611730332070
  0.5643423658918748  0.9219900181944738  0.9840424790930885
  0.3762780352522376  0.0377597588728309  0.0681428701464193
  0.3100485021663037  0.3666343178022901  0.1444444458897736
  0.1706692360051490  0.1638395703197322  0.1421752570183121
  0.3200099407154468  0.4980319126213465  0.4601246156580285
 -0.0101461561229509  0.8322570485530326  0.2809895014483237
  0.7780677860653676  0.5380265665976037  0.0682228476857111
  0.5785755894373614  0.7153510745807922  0.0714236929445776
  0.3257737227632601  0.8458325200717383  0.1006838083858424
  0.4506308880407322  0.3858191631741943  0.8443317208851471
  0.8859129523536687  0.0457681946700133  1.0044782098627303
  0.5538029024176887  0.9983234533995436  0.2946514086272423
  0.4530923145783944  0.4451385427152243  1.0008012301420737
  0.9771212524407172  0.2443244087679878  0.0183375528223719
  0.7404872060078985 -0.0329628023689892  0.1256353660777452
  0.4682377531770938  0.7401842080780443  0.2091232538083085
  0.2440067551131676  0.2990110082968166  0.7444490599026539
  0.7231363858151865  0.5352268422657527  0.7015944038508656
  0.0515537367264727  0.2129774971880724  0.8431579894261770
  0.6930230205292939  0.5169611729974736  0.8735249230269656
  0.5121468704832168  1.0121127724631287  0.5220125876712878
  0.1281153097733984  0.2134579193102996  0.5065288302181536
  0.3927966945365857  0.1529005597544071  0.7134468487201900
  0.8382641794987434  0.3774374419816584  0.7258666532466665
  0.2718841349254844  0.0734272952477700  0.5819330594182902
  0.8833615730045304  0.3785046690608206  0.5428032538885926
  0.1488308108754544  0.0889964778507219  0.7245043926343754
  0.6276307987183757  0.2612474965437072  0.7308707149512446
  1.0052170852635400  0.2482879635694630  0.6591332693302363
  0.6393970753403485  0.3851021902847100  0.5862636402112388
  0.8848313862025583  0.3702220791388925  0.8833077787443200
  0.4187685329272186  0.5771061402327821  0.8310557777149158
  0.1930081211179225  0.3868577499611631  0.5900845392909350
  0.6204691141686085  0.1702946583090663  0.5913204602321622
  0.1826095711866811  0.4613156652541583  0.8410004765230154
  0.4743848893811676  0.2027694573702246  0.8765847018488288
  0.4052973428042116  0.2764126153955845  0.5581358489472302
  0.8636271550672278  0.1579951258906166  0.5475195274094562
  0.4137040572986077  0.4676839090337878  0.6908321584583020
  0.7549480313497089  0.2042456317276836  0.8563818781069629
  0.2747112915576877  0.7213461283089552  0.7282904879283733
  0.7940883554915944  0.1004318989863695  0.7057526820693367
  0.0799649906963734  0.6352733066800753  0.8040272940517282
  0.7186263712899115 -0.0045508250613142  0.8574915686311830
  0.5664928978172913  0.5530268844173610  0.5167933475920468
  0.1048633543361829  0.8360722439748556  0.5091695889217390
  0.5247582463733068  0.6610303037576805  0.6704679060541240
  0.8687525715198026  0.8747517400661010  0.7243650129888553
  0.2589554858615619  0.5943427121589391  0.6062234541862012
  0.6857606090582472  0.8708751618351938  0.5850303061406673
  0.0603254558171935  0.4876369529604486  0.7049890038325797
  0.5980097949323075  0.8145624551526665  0.7566522938340082
  0.0274128016276476  0.7155604256030961  0.6447337517064061
  0.5689326468332081  0.9992775983097524  0.6873172260144572
  0.9657779801461248  0.8166683680120284  0.8814166697257536
  0.4091846127570599  0.0186289660452586  0.8170158062650090
  0.1384121629626112  0.8883146102197255  0.6571564819101590
  0.7656464645529295  0.6844483399792598  0.5790206885462387
  0.1913933206860343  0.0679597448864881  0.9279355482637467
  0.6503105187642724  0.7222776433599885  0.9030567654515997
  0.4126419021102312  0.8562243416291472  0.6271978763977865
  0.9799253334256266  0.5587280668174923  0.5473285754830819
  0.2443063568833531  0.8790038849628593  0.8096842840421377
  0.8207320776627240  0.7048120161373203  0.7673986156251742
  0.3237369181146049  0.9898890632246518  0.6959123225177221
  0.7852304745790178  0.2690368676596450  0.6244395118891184
  0.2582544667239121  0.1600986725903599  0.8371242240045953
  0.6802758508603337  0.3622201752706349  0.8419401508774684
  0.2209656971747357  0.2233616086613915  0.6188260413076475
  0.7126757402872476  0.0301872632323915  0.5771373159598469
  0.0496780498733246  0.3602794220507439  0.7786992375748968
  0.6185270954309569  0.1133072278671440  0.7867374290955910
  0.4087114094769250  0.4390217912879451  0.5637932078102095
  0.9083290044906271  0.8057662778636714  0.5588200120216463
  0.2541679628972465  0.5612068944284114  0.7436792393817940
  0.7632604367063350  0.8375244323782158  0.8364787928298091
  0.2472953252395540  0.7505820412210994  0.5958212120526120
  0.7711983727064946  0.5218003310418076  0.5693350156594763
  0.0722594471105993  0.7779444424799189  0.7673175563788539
  0.6198757694553561  0.6334464043978736  0.7904695162130781
  0.2259309910521102  0.0402031842572344  0.1218535231823617
  0.5130483483606502  1.0117630435915401  0.4026610330376121
  0.9797396546071323  0.1484785643729731  0.3340483633497223
  0.9158161828106198  0.3067687127075567  0.1037745324706305
  0.0766800857619316  0.7220775432016345  0.3009944222623428
  0.2205248214321332  0.8021076702570620  1.0178871262062590
  0.7231604905814335 -0.0157559176550068  1.0205457882965800
  0.6446457682343110  0.7200740466346839  0.1729429401817228
  0.4728471886842955  0.2875730494466734  0.3156443144551715
  0.4636632451186464  0.3307026577948101  0.9523235910637317
  0.3794967975007716  0.4542483086722267  0.2105436182390580
  0.9595122362559539  0.5086984345801210  0.0456680894583330
