# Supplementary material for: Functional modules for enhanced amorphous composite halide solid electrolytes for low-temperature all-solid-state lithium batteries
Source: Nat Commun. 2026 May 27;17:6891. doi: 10.1038/s41467-026-71876-0 (PMC13388947; doi:10.1038/s41467-026-71876-0)
Supplement: Supplementary file 3 — Supplementary Data 1 [file 41467_2026_71876_MOESM3_ESM.zip › Supplementary Data files/Supplementary Data 1. The source files of the electronic structure calculation/la-is.vasp]

1212                                    
    1.000000000000000     
    13.2945139999999995    1.4222402999999999    0.5853589800000000
    -0.0000000000020693   12.2763220000000004   -0.7223095400000000
     0.0000000000011956    0.0000000000028567   12.5070010000000007
   Li   Ta   Cl   O    La
    10     9    49     6     2
Direct
  0.4112562360792610  0.4899741796219602  0.1673143096774310
  0.3631991249678161  0.4141918953292943  0.8797909232315588
  0.6316670560285877  0.4428400999208687  0.9927077626887748
  0.8928668575507067  0.5260050986875817  0.4427202339253868
  0.8273932112177131  0.6958113616641504  0.8390390622570502
  0.6439566501269784  0.4728118500303686  0.3259905885738838
  0.4320739460973382  1.0893572168412440  0.9725082084351636
  1.1192928459096181  0.7739438355904400  0.4759148563484324
  0.8731385114205619  0.8985007196701041  0.5986376095897843
  0.6102687157873741 -0.0175206239644142 -0.1391218998092771
  0.8380739598112087 -0.0398029979074235  0.1335738197453999
  0.7571477929974856  0.2910477675068489  0.5317161926213461
  0.6215561656493015  0.2192591224801901  0.7951803927358155
  0.6243598166873519  0.7593115592701873  0.5566537083147243
  0.4518765723479976  0.8214840387388257  0.3339472847266181
  0.1957454379195518  0.2726162992125136  0.1388297452249800
  0.1041423640711703  0.5717137961174333  0.2192047587553169
  0.1265128582543859  0.6281792938146982  0.7228618981256333
  0.1755013615274983  0.3240590028924141  0.6349979575391985
  0.9846636177388580 -0.1456591623554124  0.0759611612155027
  0.9076753430337344  0.0234408985537856  0.2843771472935687
  0.8791537303056759  0.1107888376671156  1.0294531579056008
  0.6747349777943443  0.0424106818704561  0.1370149475692027
  0.5246653507896302  0.3520532732177943  0.2501084462587925
  0.5833006561571247  0.4032384738503841  0.5129897006062973
  0.5300950741151663  0.3948028034886716  0.8056305212136173
  0.6824046647866923  0.1497709612000002  0.4293471978780636
  0.5214201140647290  0.1572948657848042  0.6555078406302601
  0.8240225220131216  0.4472076741835240  0.6039749701162992
  0.7221481361793267  0.2834973578581553  0.9266242806564227
  0.7486872638449881  0.0581976641749188  0.7590751013819867
  0.8925461559659233  0.1752792281872041  0.5425395349572749
  0.7929841941525104  0.3430139213522606  0.3480088571827646
  0.7824687919662925  0.7445151656760239  0.6530963107208890
  0.6981447271373850  0.5218627426692948  0.1609620720421770
  0.5644575593135758  0.6184136325605551  0.6556568174445566
  0.2853038352302384  0.8660090846499723  0.2945615300901133
  0.7190774753833091  0.8928753414770311  0.4791419929036941
  0.7726786486969764  0.8026900779642230  0.2169260120831587
  0.4706411074739592  1.0032742017067720  0.3921455163091797
  0.5428798618001750  0.8916726958149136  0.6696046321822611
  0.4763069190930487  0.5646058628383356  1.0154095355661912
  0.0742076721952525  0.2153737957405026  0.2522022908574259
  0.1839192666628697  0.5605024212636008  0.3818549164838172
  0.2946469208366456  0.2315560085862743  0.3019838859770410
  0.2403412548150071  0.6452644681834039  0.1499422136604314
  0.1003149137696771  0.2690377596991287  0.9924148892598402
  0.7636998749533843  0.8507602879294381 -0.0472150901863545
  0.0410712164007931  0.5656036461830903  0.0512558587038220
  0.3650359640552657  0.3108668826006551  0.0343092517335854
  0.2636137090043710  0.0743260044214071  0.0925218326432002
  0.0163418688499220  0.7389730891364935  0.2882700775022194
  0.9774679450596114  0.5771638875380414  0.8088233853409550
  0.0379250887249935  0.2731046421663443  0.7282404014059952
  0.0154663310453758  0.6521243238697543  0.5686767500234202
  0.0790060141608725  0.3586606620143259  0.4923659136387964
  0.2349663896482340  0.6025810030966717  0.8650002477720080
  0.2709165080643317  0.2723634903817702  0.7920115911814931
  0.3308371305743013  0.3872856281399956  0.5391341336309730
  0.2575915106939315  0.6978327336110449  0.6264526134813334
  0.0733778312300244  0.8129792064192195  0.7824393997364658
  0.2523283650690021  0.1452704949861714  0.5715691712133707
  0.7214065778740159  0.6313879837258758  0.4208653832878304
  0.9614466021514901  0.4738131213510964  0.2740641007260713
  0.7216360496607183  0.5782402189648923  0.8960959252541929
  0.5044989738643316  0.8956045108990709 -0.0490206984366636
  1.0217948833253623  0.9363381003968949  0.5217342593960854
  0.4360806985148713  0.6296997199234072  0.3332429214049179
  0.6962276634445987  0.2704099333001190  0.6625302952485929
  0.5491693289356067  0.1415348297336287  0.8870337149159361
  0.5257211542421160  0.7825332652655599  0.4554708480867902
  0.5267759031652388  0.8125450803284343  0.2100460395610122
  0.1732583416962274  0.4174358858803142  0.1868133856124446
  0.1622806935955762  0.4770368815716841  0.6726759548979749
  0.6168216772761922  0.7314294985519726  0.0599739238582275
  0.4707655651696249  0.2439250224458099  0.4290631575473165
