# Supplementary material for: Functional modules for enhanced amorphous composite halide solid electrolytes for low-temperature all-solid-state lithium batteries
Source: Nat Commun. 2026 May 27;17:6891. doi: 10.1038/s41467-026-71876-0 (PMC13388947; doi:10.1038/s41467-026-71876-0)
Supplement: Supplementary file 3 — Supplementary Data 1 [file 41467_2026_71876_MOESM3_ESM.zip › Supplementary Data files/Supplementary Data 1. The source files of the electronic structure calculation/lai-fs.vasp]

Layer\(4)                               
    1.000000000000000     
    12.9372997283999993    0.0000000000000000    0.0000000000000000
     0.2464688864000000   13.4978500793999991    0.0000000000000000
     0.0000000000000000    0.0000000000000000   20.4933000000000014
   Li   Ta   Cl   O    La
    10     9    79     6    12
Direct
  0.1968197663173578  0.5316418743222604 -0.0167655927247650
  0.5826851367221516  0.5503812844938959  0.1875067038534149
  0.1109757996087491  0.3892089740698774  0.2413044144647525
 -0.1706095161425540  0.7163675951915681  0.2437126269625823
  0.3694562560660972  0.3110787140752121  0.3227607469404398
 -0.2437451815094153  0.4766880880149225  0.0095601082351047
  0.6724678056534579  0.7444179062222220  0.0051950348186882
  0.8633992387581017  0.4420107520214044  0.3550934029173369
  0.4560877282806233  0.1404947993307289  0.0382055475157779
  0.8396007736857206  0.0580124967519800  0.5691012790862061
  0.7196707638270036  0.9702528603445514  0.1180882065492534
  0.0399793476046944  0.0988846008693066  0.1163222715081603
  0.3123078240608601  0.1305016768877967  0.1850164660181855
  0.4555330345690152  0.5407088477984369  0.0543881179686347
  0.0594029876293750  0.6163035906122188  0.1703274698223219
  0.5808813365912679  0.4407613988195317  0.3959653927686957
  0.6824694958661207  0.7053168269051480  0.3891684130231596
  0.0916384245169706  0.1865505117150351  0.3963572475641571
  0.1049422498640433 -0.0716779577572382  0.4766262566454092
  0.5802974723545826  0.8926608361071694  0.1576863940608293
  0.6452168693584822  0.9463045794656690  0.0072789794748156
  0.8255183098087412  0.8394850840452376  0.1029870924150783
  0.7795459099962495  1.0298868702262862  0.2116444231019746
  0.8763139919536902  1.0650236242974991  0.0586465183026354
  0.0378352434037344  0.9481975105030650  0.1736240301545201
  0.4294931222021818  1.1453273501181143  0.2746649656890097
  0.1252999232165748  1.0067981051982064  0.0190743713549074
  0.3121563466060839 -0.0364031913978621  0.2050087614790162
  0.8294768894917234  0.6965319404010671 -0.0347099024125015
  0.2619591414902068  0.3091186515228100  0.2229043490261983
  0.5181463324599667  0.4430481774489340 -0.0354387611253326
  0.0489689289474474  0.2437581809718822  0.0409528328405723
 -0.0496429098263292  0.1862024545621304  0.1947779282883210
  0.4813058778923504  0.7033097752637866  0.0016754013134350
  0.0364064999898348  0.5672786043673813  0.0602236307567219
  0.4762459927232766  0.3986205485953546  0.1231311188123912
 -0.0332512316897675  0.4567283228890154  0.1854197753383255
  0.6409315007358489  1.1293293300856226  0.1053309002646917
  0.1604522672893529  0.7469744575550603  0.1343976209830737
  0.1756796997430954  0.5716825833630778  0.2500254459831399
  0.4338522497780968  0.6291702941882917  0.1590468247989603
  0.6615346537423538  0.5841777833001573  0.0785261241416887
  0.6947271596496326  0.4057426856206790  0.3095505633760142
  0.8559940463852622  0.6206202146498204  0.3624554632257824
  0.4495118567226661  0.4704449237299242  0.3103214348470630
  0.6664317626633767  0.6571923067296284  0.2707762284339284
  0.7283586506952668  0.3909305650538105  0.4654504205343172
  0.7262421848020489  0.7200534966762493  0.4959828798267601
  0.5177391238182105  0.7719935338372296  0.3956035604045801
  0.4420891982799618  0.4761012035300701  0.4694367406583890
  0.5405945067214304  0.2672706861327613  0.4096114884920929
  0.7651279049530744  0.8389730506068858  0.3501372267650564
  0.1549704765351954  0.1214385110419423  0.2991194668753842
  0.2804693888722001 -0.0734156376163010  0.4544475323999187
  0.2555657201511896  0.2781180772762074  0.4069068852577844
  0.1330355039812608  0.0375851637045106  0.5724866885732628
 -0.0880214061269831  0.1760933206556546  0.3740829933853471
  1.0692271546879109 -0.1551700860356082  0.3801972998103407
 -0.0694982456371429 -0.0364247070437876  0.4826898701470927
  0.0412913944767933  0.2709583040867812  0.4953986787980111
  0.0380752112332900  0.3909246132014569  0.3464471895465375
  0.0864291761453465  0.7976405891900055  0.5448894148746115
  0.2619055933761209  0.2579113174262260  0.6375232968065498
  0.0608093050062254  0.1333290569480141  0.7113133791242028
  0.1789858744997485  0.0093564523559122  0.8340437228750686
  0.2859758405809132  0.3445034446388578  0.9510465409265666
  0.3831293205610719  0.1150448546146650  0.9404247926030315
  0.2696838662681167  0.2288692273262894  0.8060358382729701
  0.5318573516341621  0.2987390406199869  0.6154928302278855
  0.4191899366161217  0.0187153166316588  0.6268755952296773
  0.4825432697429946  0.1421484270215476  0.7568046039133669
  0.7987631159890943  0.4782323067262770  0.8911359918707654
  0.6215034455279341  0.1906526766310300  0.9179076849716474
  0.6303814949416333  0.3503013060419891  0.7870120240510601
  0.8590408081307498  0.2203954423229766  0.6171081607151069
  0.6708897283640463  0.0336120852625564  0.5743103292338642
  0.7721330344447328  0.1156628149880477  0.7562616427775273
  0.8056681346884359  0.3107508964247165  0.9961151382832460
  0.9387924087159885  0.0786660846316451  0.8959657992300368
  1.0014599877280623  0.3253636453861183  0.8798542510137286
  0.1459381890033792  0.8785470320622598  0.7055579308420183
  0.1865409867127760  0.4560510333302730  0.5561635855399388
  0.1379649168821737  0.4880450389505829  0.7102066229062133
  0.4579743197707326  0.8947619985465668  0.7677119945980356
  0.3425893535478191  0.6718131944828767  0.8119540029085788
  0.3368466452584836  0.6534597234502256  0.6472712636715213
  0.6208253829970374  0.7835240784325029  0.6588210310821920
  0.5602792300342768  0.5264717310114164  0.5980236869336055
  0.4209221908272843  0.4437964225732981  0.7493637206783778
  0.7450593471622705  0.8741167389907714  0.7973536751688662
  0.6014995704082691  0.6905780961303581  0.8515287293721132
  0.7225687949242026  0.5698396369677656  0.7166112951098121
  0.8585268312355016  0.9125888888538644  0.6551062210623103
  0.8898972264910637  0.4850309896222342  0.5867372962198213
  0.8943153001572930  0.3672085672401852  0.7432957205971432
  0.9976042238394162  0.8252796129631976  0.8586096346582970
  1.0766895611484173  0.5918149081303328  0.8669566861227275
  0.9480846090163930  0.6639150933783607  0.7171787739877209
  0.1712340502910967  0.1356049729152522  0.1481607389583004
  0.3935424909185070  0.1345063474531150  0.1161490459874215
  0.3217028558806448  0.5341634739575390  0.0371201157152594
 -0.0463711353524134  0.6798930916934663  0.2010554836202354
  0.6378023959582756  0.5654095128233437  0.4059082575533397
  0.1092832057017364  0.0653518063434882  0.4330428059982540
  0.1541812647690959  0.1741891431044190  0.9238721346306734
  0.2742990704450958  0.0664793163836411  0.7165273039744052
  0.4635012536416273  0.2847365353667637  0.8635671466732302
  0.6119592395414135 -0.0229676542444378  0.6996746915716645
  0.8099282707513374  0.2701575947734426  0.8643652334552845
  0.9437161046767416 -0.0291647610399596  0.7653436207818329
  0.1511722001618734  0.6849981848300293  0.7647208396629295
  0.3670470793645555  0.4395772348919502  0.6209108923882438
  0.5185320606555303  0.6555763193557652  0.7300303403965620
  0.7297064072004447  0.3884599866280198  0.6451948419874364
  0.8324145697558180  0.6731336834213898  0.8336827552010567
  1.0502538456057993  0.3412374906999152  0.6319035447859357
