# Supplementary material for: Functional modules for enhanced amorphous composite halide solid electrolytes for low-temperature all-solid-state lithium batteries
Source: Nat Commun. 2026 May 27;17:6891. doi: 10.1038/s41467-026-71876-0 (PMC13388947; doi:10.1038/s41467-026-71876-0)
Supplement: Supplementary file 3 — Supplementary Data 1 [file 41467_2026_71876_MOESM3_ESM.zip › Supplementary Data files/Supplementary Data 1. The source files of the electronic structure calculation/lai-is.vasp]

Layer\(4)
1.0
       12.9372997284         0.0000000000         0.0000000000
        0.2464688864        13.4978500794         0.0000000000
        0.0000000000         0.0000000000        20.4932994843
   Li   Ta   Cl    O   La
   10    9   79    6   12
Direct
     0.255950004         0.209509999         0.286893419
     0.865100026         0.304399997         0.241435064
     0.300630003         0.595589995         0.316790644
     0.009260000         0.626919985         0.140435427
     0.393009990         0.275700003         0.425457434
     0.112000003         0.376729995         0.148975874
     0.824310005         0.432720006         0.110549517
     0.623709977         0.453550011         0.490559936
     0.668709993         0.267219991         0.113373649
     0.880209982         0.114230000         0.441256695
     0.782639980         0.779100001         0.079268551
     0.132049993         0.079970002         0.146911651
     0.449030012         0.101429999         0.153229100
     0.505320013         0.525059998         0.116038999
     0.235980004         0.665120006         0.168223091
     0.664040029         0.218860000         0.382437587
     0.631449997         0.534699976         0.355103598
     0.149110004         0.409079999         0.422644642
     0.134900004         0.095859997         0.430538577
     0.879059970         0.610750020         0.048804205
     0.678529978         0.791790009         0.012203886
     0.910529971         0.900870025         0.029375526
     0.864880025         0.778310001         0.167463183
     0.692780018         0.936479986         0.109335933
     0.066739999         0.973160028         0.216471540
     0.503849983         0.966960013         0.212547237
     0.123510003         0.962419987         0.071283851
     0.418210000         0.050400000         0.054588571
     0.947109997         0.463860005         0.178408109
     0.406859994         0.240079999         0.222187847
     0.682910025         0.406150013         0.038653200
     0.103770003         0.227660000         0.082149394
     0.106389999         0.240070000         0.221530019
     0.474640012         0.612039983         0.027333983
     0.178790003         0.549579978         0.089090642
     0.445529997         0.354429990         0.081366805
     0.212219998         0.511189997         0.229684851
     0.632579982         0.673500001         0.140004432
     0.316659987         0.795210004         0.112500320
     0.307870001         0.745940030         0.251914983
     0.619369984         0.423509985         0.181254939
     0.822629988         0.217099994         0.159796056
     0.819540024         0.288549989         0.422451804
     0.733470023         0.575139999         0.437718016
     0.746890008         0.176550001         0.293256213
     0.767920017         0.533789992         0.286848023
     0.578980029         0.256760001         0.477845671
     0.479499996         0.519829988         0.430708734
     0.493389994         0.504360020         0.292065319
     0.501829982         0.144280002         0.350011097
     0.711619973         0.029110000         0.422587923
     0.582989991         0.716820002         0.350634904
     0.297340006         0.356629997         0.351179311
     0.250730008         0.064010002         0.347731355
     0.279560000         0.400979996         0.494699741
     0.290179998         0.120219998         0.478628243
     0.035069998         0.410600007         0.345054682
     0.988309979         0.076040000         0.363247089
     0.008080000         0.133420005         0.510623764
     0.021900000         0.443560004         0.490423818
     0.193299994         0.609560013         0.409453978
     0.135680005         0.912400007         0.446723479
     0.082780004         0.369390011         0.684824025
     0.082780004         0.078829996         0.608220832
     0.082780004         0.054990001         0.795305517
     0.249449998         0.382750005         0.825792510
     0.249449998         0.173309997         0.902407060
     0.249449998         0.197150007         0.715322376
     0.416119993         0.369390011         0.684824025
     0.416119993         0.078829996         0.608220832
     0.416119993         0.054990001         0.795305517
     0.582780004         0.382750005         0.825792510
     0.582780004         0.173309997         0.902407060
     0.582780004         0.197150007         0.715322376
     0.749450028         0.369390011         0.684824025
     0.749450028         0.078829996         0.608220832
     0.749450028         0.054990001         0.795305517
     0.916119993         0.382750005         0.825792510
     0.916119993         0.173309997         0.902407060
     0.916119993         0.197150007         0.715322376
     0.082780004         0.869390011         0.684824025
     0.082780004         0.578830004         0.608220832
     0.082780004         0.554989994         0.795305517
     0.249449998         0.882749975         0.825792510
     0.249449998         0.673309982         0.902407060
     0.249449998         0.697149992         0.715322376
     0.416119993         0.869390011         0.684824025
     0.416119993         0.578830004         0.608220832
     0.416119993         0.554989994         0.795305517
     0.582780004         0.882749975         0.825792510
     0.582780004         0.673309982         0.902407060
     0.582780004         0.697149992         0.715322376
     0.749450028         0.869390011         0.684824025
     0.749450028         0.578830004         0.608220832
     0.749450028         0.554989994         0.795305517
     0.916119993         0.882749975         0.825792510
     0.916119993         0.673309982         0.902407060
     0.916119993         0.697149992         0.715322376
     0.271569997         0.083400004         0.159954839
     0.567130029         0.158500001         0.139153792
     0.399870008         0.571579993         0.159172249
     0.110959999         0.729700029         0.171999936
     0.641369998         0.369069993         0.363587335
     0.133090004         0.251780003         0.422724008
     0.082780004         0.251069993         0.814507338
     0.249449998         0.001070000         0.696120555
     0.416119993         0.251069993         0.814507338
     0.582780004         0.001070000         0.696120555
     0.749450028         0.251069993         0.814507338
     0.916119993         0.001070000         0.696120555
     0.082780004         0.751070023         0.814507338
     0.249449998         0.501070023         0.696120555
     0.416119993         0.751070023         0.814507338
     0.582780004         0.501070023         0.696120555
     0.749450028         0.751070023         0.814507338
     0.916119993         0.501070023         0.696120555
