# Supplementary material for: Functional modules for enhanced amorphous composite halide solid electrolytes for low-temperature all-solid-state lithium batteries
Source: Nat Commun. 2026 May 27;17:6891. doi: 10.1038/s41467-026-71876-0 (PMC13388947; doi:10.1038/s41467-026-71876-0)
Supplement: Supplementary file 3 — Supplementary Data 1 [file 41467_2026_71876_MOESM3_ESM.zip › Supplementary Data files/Supplementary Data 1. The source files of the electronic structure calculation/optimization-TaAlCl.vasp]

1212                                    
   1.00000000000000     
    12.4368979999999993    0.1874413300000000    0.2424013100000000
    -0.0000000000070239   12.4265670000000004    0.2875579900000000
     0.0000000000024464   -0.0000000000004211   12.7628160000000008
   Li   Ta   Cl   O    Al   F 
    10     9    43     6     2     6
Direct
  0.3752977168522664  0.2060365192015879  0.8859210068745940
  0.3539140328170163  0.5110036424343333  0.1664237146845826
  0.6173221568601225  0.4854009591506065 -0.0167165966357222
  0.8668546168208345  0.3655521430568093  0.4301892435537417
  0.3981570040615715  0.8357258423086604  0.0755790961471486
  0.1174029229689452  0.4254431387386039  0.9136068565795512
  0.0589484772569945  0.9849153638628485  0.9793115296524388
  0.5949950553168439  0.5845988997925383  0.2913794378779315
  0.4276515840196433  0.9564436216906442  0.6705024698250162
  0.6060284843653664  0.0455862191321290  0.8467495269590450
  0.7537888358163430  0.0319563993410662  0.1558781762077470
  0.5992244380137494  0.3501894292861147  0.5252689874186616
  0.6154656763049599  0.2810061039078015  0.7877079030508235
  0.6508516263135310  0.8134837213894283  0.6220247137816843
  0.4133341916985117  0.7318781212162040  0.4618120723150864
  0.0423907866830040  0.4467978962546222  0.2219501515793243
  0.1588474126162882  0.6696296148518444  0.0458798262404475
  0.1020021815086650  0.3185277696624810  0.6746864100102746
  0.1813226542062732  0.0228461543974201  0.6645865064405660
  0.8977751570631950  0.9849290216333269  0.2582556478127978
  0.6080689914027966  0.0412221081677114  0.0355388330987525
  0.8691473149435640  0.0395557690383180  0.0031309218696050
  0.7499709520433214  0.2095919322366476  0.1844822210605311
  0.5333411251253998  0.4869706159245293  0.1463774101274111
  0.4830386787496497  0.2943818572857855  0.4013642688765018
  0.5102464570446720  0.4389379632341124  0.8299483206466056
  0.6312419589763691  0.9827480893593310  0.2845373102192207
  0.2574292729690179  0.1324433196427716  0.2596674239379720
  0.7370759760383415  0.4064257878038221  0.6579440161823191
  0.7270979347726493  0.3370226352617210  0.9296273765759498
  0.7475624974828976  0.1452438085213683  0.7564893712505626
  0.7286660371882518  0.2198819111219342  0.4680637148057790
  0.7073118374003305  0.4757990117752415  0.4105767887490960
  0.8048135204339034  0.8847806234292391  0.6929108157949267
  0.7410948482235629  0.7710453601101980  0.4699184180857872
  0.6707498082515160  0.6533888316106613  0.7118787812700031
  0.4924340588321791  0.4988603312833397  0.5678379527948068
  0.5924694228319778  0.9914349955363239  0.5658058059050386
  0.3656590544117359  0.8871600458448476  0.3759018655164176
  0.2629786167904341  0.6309720455463224  0.4935435178155614
  0.5484220949837687  0.8730239902084554  0.7913910577163779
  0.7228695706468400  0.6558733786008668  0.9753985623655305
 -0.0031428506328110  0.5413561265606311  0.3740127801890945
  0.0478402427729599  0.8139920614222294  0.0961840270530904
  0.2252280430401778  0.4254950023414043  0.2794317125400984
  0.2882580026232616  0.7027063509454681  0.1829173334433765
  0.8723740538459062  0.4761301623501059  0.1539011157389281
  0.0476656908939353  0.6233938331054458  0.9085139544371749
  0.2809623468552280  0.5242924152870382  0.9919312417201571
  0.0900549769350274  0.3320799571651821  0.0784558809135888
 -0.0079530914820651  0.2825885451288787  0.3104095196494490
  0.2683259228979413  0.7853694671243212  0.9362823741797067
 -0.0050441824974506  0.3009736943779479  0.8333234285404831
  0.0610975698237174  0.9464907730483400  0.7943938645846170
  0.9594788965293479  0.2655131557369360  0.5731968359916751
  0.0670305907565510  0.9877764671946209  0.5319624204284208
  0.2513115253553642  0.3480464041501912  0.7958636829822006
  0.3110539247247403  0.0415857296211000  0.8113857260016671
  0.3224953726050295  0.0862494346628963  0.5548753702218843
  0.2231837042613159  0.3404483351175021  0.5383587044563481
  0.0532984020432535  0.5011973877026166  0.6683846087299917
  0.2718807950636100  0.8438744761330501  0.6518455481553772
  0.5549309827762600  0.2732095605909850  0.6460291587059306
  0.5255382679666998  0.1863807434970387  0.8487820042727084
  0.5116668095839054  0.7673936409678328  0.5666242899615770
  0.4890510552829584  0.6630311620613847  0.3659919540308287
  0.0934281488457855  0.5713123768091862  0.1411088989872222
  0.1359290905280315  0.1638496767809583  0.6879706174575494
  0.6675267318555307  0.7473719686914709  0.1051661942349733
  0.2783151140174814  0.0883090780551322  0.1028229572965525
  0.5376402030550581  0.7890568264851562  0.0894442888209783
  0.6825602008395297  0.6831887523008973  0.2222575723407421
  0.7486386350758705  0.8604180569349624  0.1139441302683044
  0.3573608797856819  0.9745492126997900  0.0929463134223420
  0.1605713039902157  0.0562519964313964  0.0437573935297321
  0.3358785756543282  0.1859020487733247  0.0237609023768743
 
  0.00000000E+00  0.00000000E+00  0.00000000E+00
  0.00000000E+00  0.00000000E+00  0.00000000E+00
  0.00000000E+00  0.00000000E+00  0.00000000E+00
  0.00000000E+00  0.00000000E+00  0.00000000E+00
  0.00000000E+00  0.00000000E+00  0.00000000E+00
  0.00000000E+00  0.00000000E+00  0.00000000E+00
  0.00000000E+00  0.00000000E+00  0.00000000E+00
  0.00000000E+00  0.00000000E+00  0.00000000E+00
  0.00000000E+00  0.00000000E+00  0.00000000E+00
  0.00000000E+00  0.00000000E+00  0.00000000E+00
  0.00000000E+00  0.00000000E+00  0.00000000E+00
  0.00000000E+00  0.00000000E+00  0.00000000E+00
  0.00000000E+00  0.00000000E+00  0.00000000E+00
  0.00000000E+00  0.00000000E+00  0.00000000E+00
  0.00000000E+00  0.00000000E+00  0.00000000E+00
  0.00000000E+00  0.00000000E+00  0.00000000E+00
  0.00000000E+00  0.00000000E+00  0.00000000E+00
  0.00000000E+00  0.00000000E+00  0.00000000E+00
  0.00000000E+00  0.00000000E+00  0.00000000E+00
  0.00000000E+00  0.00000000E+00  0.00000000E+00
  0.00000000E+00  0.00000000E+00  0.00000000E+00
  0.00000000E+00  0.00000000E+00  0.00000000E+00
  0.00000000E+00  0.00000000E+00  0.00000000E+00
  0.00000000E+00  0.00000000E+00  0.00000000E+00
  0.00000000E+00  0.00000000E+00  0.00000000E+00
  0.00000000E+00  0.00000000E+00  0.00000000E+00
  0.00000000E+00  0.00000000E+00  0.00000000E+00
  0.00000000E+00  0.00000000E+00  0.00000000E+00
  0.00000000E+00  0.00000000E+00  0.00000000E+00
  0.00000000E+00  0.00000000E+00  0.00000000E+00
  0.00000000E+00  0.00000000E+00  0.00000000E+00
  0.00000000E+00  0.00000000E+00  0.00000000E+00
  0.00000000E+00  0.00000000E+00  0.00000000E+00
  0.00000000E+00  0.00000000E+00  0.00000000E+00
  0.00000000E+00  0.00000000E+00  0.00000000E+00
  0.00000000E+00  0.00000000E+00  0.00000000E+00
  0.00000000E+00  0.00000000E+00  0.00000000E+00
  0.00000000E+00  0.00000000E+00  0.00000000E+00
  0.00000000E+00  0.00000000E+00  0.00000000E+00
  0.00000000E+00  0.00000000E+00  0.00000000E+00
  0.00000000E+00  0.00000000E+00  0.00000000E+00
  0.00000000E+00  0.00000000E+00  0.00000000E+00
  0.00000000E+00  0.00000000E+00  0.00000000E+00
  0.00000000E+00  0.00000000E+00  0.00000000E+00
  0.00000000E+00  0.00000000E+00  0.00000000E+00
  0.00000000E+00  0.00000000E+00  0.00000000E+00
  0.00000000E+00  0.00000000E+00  0.00000000E+00
  0.00000000E+00  0.00000000E+00  0.00000000E+00
  0.00000000E+00  0.00000000E+00  0.00000000E+00
  0.00000000E+00  0.00000000E+00  0.00000000E+00
  0.00000000E+00  0.00000000E+00  0.00000000E+00
  0.00000000E+00  0.00000000E+00  0.00000000E+00
  0.00000000E+00  0.00000000E+00  0.00000000E+00
  0.00000000E+00  0.00000000E+00  0.00000000E+00
  0.00000000E+00  0.00000000E+00  0.00000000E+00
  0.00000000E+00  0.00000000E+00  0.00000000E+00
  0.00000000E+00  0.00000000E+00  0.00000000E+00
  0.00000000E+00  0.00000000E+00  0.00000000E+00
  0.00000000E+00  0.00000000E+00  0.00000000E+00
  0.00000000E+00  0.00000000E+00  0.00000000E+00
  0.00000000E+00  0.00000000E+00  0.00000000E+00
  0.00000000E+00  0.00000000E+00  0.00000000E+00
  0.00000000E+00  0.00000000E+00  0.00000000E+00
  0.00000000E+00  0.00000000E+00  0.00000000E+00
  0.00000000E+00  0.00000000E+00  0.00000000E+00
  0.00000000E+00  0.00000000E+00  0.00000000E+00
  0.00000000E+00  0.00000000E+00  0.00000000E+00
  0.00000000E+00  0.00000000E+00  0.00000000E+00
  0.00000000E+00  0.00000000E+00  0.00000000E+00
  0.00000000E+00  0.00000000E+00  0.00000000E+00
  0.00000000E+00  0.00000000E+00  0.00000000E+00
  0.00000000E+00  0.00000000E+00  0.00000000E+00
  0.00000000E+00  0.00000000E+00  0.00000000E+00
  0.00000000E+00  0.00000000E+00  0.00000000E+00
  0.00000000E+00  0.00000000E+00  0.00000000E+00
  0.00000000E+00  0.00000000E+00  0.00000000E+00
