# Supplementary material for: Functional modules for enhanced amorphous composite halide solid electrolytes for low-temperature all-solid-state lithium batteries
Source: Nat Commun. 2026 May 27;17:6891. doi: 10.1038/s41467-026-71876-0 (PMC13388947; doi:10.1038/s41467-026-71876-0)
Supplement: Supplementary file 3 — Supplementary Data 1 [file 41467_2026_71876_MOESM3_ESM.zip › Supplementary Data files/Supplementary Data 1. The source files of the electronic structure calculation/optimization-TaCl.vasp]

1212                                    
    1.000000000000000     
    12.8039790000000000    1.1621946999999999    0.1157018100000000
     0.0000000000022294   12.0895050000000008    0.2300961700000000
     0.0000000000092487   -0.0000000000065125   12.7923899999999993
   Li   Ta   Cl   O 
    10     9    43     6
Direct
  0.4399540644780684  0.0926523590713244  0.1890038074601023
  0.2497168778807659  0.3502288804294790  0.3660905729115299
  0.5193623194082732  0.4979540158150795  0.5752370150622076
  0.8795315373051311  0.4436434470332368  0.4671948801282582
  0.3952081982973322  0.6039053435469296  0.2255093753917463
  0.3216843439037232  0.6900857322745763  0.8310647775657719
  0.3184019375943121  0.8245841216411567  0.1351651280827266
  0.4921075175906766  0.2070818023144040  0.4363838615677027
  0.6875660680160661  0.7268692930670163  0.4728446103499279
  0.5089664488847321  0.9424399320194534  0.9258531311113413
  0.7898444196923248  0.0393662324915585  0.0473140217508636
  0.7599577058105029  0.1989079958913053  0.5160341456017387
  0.5922821788675360  0.1603618645021037  0.7519645868663719
  0.5242528191859354  0.7635111380944727  0.6658105092826901
  0.4565735268838383  0.7880269835381978  0.3673731475000871
  0.1476920980636702  0.3116423167109180  0.0516190958528330
  0.1241743615298411  0.6120329839946069  0.1480030187653760
  0.0999497039899456  0.5841534812014461  0.7073275387840340
  0.1640026385827839  0.2857538500951619  0.6224507314659162
  0.8348775606119796  0.9499193300639138  0.1986327677002621
  0.6991184646091407  0.8958872370543257  0.9773465571078881
  0.9347125793673872  0.9748022339029954  0.9514763877146336
  0.8570272731761063  0.2040811656538118  0.0863800021913665
  0.3881536699705321  0.9754669965636701  0.0619911708474120
  0.5993961481577652  0.3416253707489932  0.4941308551995442
  0.5275125560074452  0.3338407966012255  0.8034562202397695
  0.6645251578433248  0.0944528159116313  0.4015979019501805
  0.4716617654316804  0.1380911485881135  0.6167907155070774
  0.8215962695873996  0.3420389972416534  0.6189786272125518
  0.6226426591203180  0.1244117677964920  0.0979901018553105
  0.7511194799545274  0.1573302970509907  0.8575317443413976
  0.9047888830926032  0.0751637847708875  0.5144284410542512
  0.8214507626169968  0.3002286423627359  0.3624849179632604
  0.6402110389280364  0.5938792951931231  0.6783275201877836
  0.4990957456800892  0.5828440925772493  0.3863655282026272
  0.3924706686862229  0.6243693091263146  0.6575881266727224
  0.2981477714399006  0.7869674721954806  0.4542058145123317
  0.6665616776143108  0.8634656834311289  0.6945463629071580
  0.6350467691236067  0.8026218836926318  0.3099030030615740
  0.4319506389647646  0.9851171793279629  0.3611218486131116
  0.3874671432285857  0.8999754117679800  0.6846226349482983
  0.4946945764689862  0.7414040353185479  0.8677131121330846
  0.1020048861952136  0.2567543991306121  0.2161853972864818
  0.9805434028178315  0.5883365180790006  0.2483387789178014
  0.3960193281834208  0.2560145275934168  0.2873507121873393
  0.2380739388295189  0.5426115124858631  0.2972482382201036
  0.0186973050574694  0.3716331422939571  0.9367440288923243
  0.0350764716994092  0.6808903371806934  0.0033584942961378
  0.3002263417916654  0.6372942469304624  0.0580230216182855
  0.3223769893088161  0.3152693692952176  0.0217001304812943
  0.1494787744522796  0.1321858967684469  0.9912728821759205
  0.1428953527295059  0.7971715089985622  0.2094172529384164
  0.9323902068992735  0.6062155116803107  0.7596488792791611
  0.0346675679399158  0.1996688877801888  0.7051588855881337
  0.8376899280388430  0.6254547671367814  0.4773349564526188
  0.0664707480315450  0.3526712701035845  0.4644808910139486
  0.2280002847987916  0.5232789523333933  0.8338216986152064
  0.2737935030408014  0.2506175239204865  0.7615678514061979
  0.3085634800776154  0.3832346937728539  0.5384478779901657
  0.1047776306432908  0.6388363176280749  0.5380389651437230
  0.1485585333275191  0.7652552336665678  0.7569431458892454
  0.2199690013332931  0.1303776932357347  0.5237265206430478
  0.6973081925466857  0.1424950055341713  0.6352342479886829
  0.5429564689418002  0.0579695671622060  0.8332117760785221
  0.5319083315382377  0.7731017196617219  0.5229840490155565
  0.4090126024988707  0.7600351754729753  0.2402435679314581
  0.1427910576483092  0.4647465537840214  0.0987856032211337
  0.1096847078676099  0.4338566180766217  0.6735266552141028
 
  0.00000000E+00  0.00000000E+00  0.00000000E+00
  0.00000000E+00  0.00000000E+00  0.00000000E+00
  0.00000000E+00  0.00000000E+00  0.00000000E+00
  0.00000000E+00  0.00000000E+00  0.00000000E+00
  0.00000000E+00  0.00000000E+00  0.00000000E+00
  0.00000000E+00  0.00000000E+00  0.00000000E+00
  0.00000000E+00  0.00000000E+00  0.00000000E+00
  0.00000000E+00  0.00000000E+00  0.00000000E+00
  0.00000000E+00  0.00000000E+00  0.00000000E+00
  0.00000000E+00  0.00000000E+00  0.00000000E+00
  0.00000000E+00  0.00000000E+00  0.00000000E+00
  0.00000000E+00  0.00000000E+00  0.00000000E+00
  0.00000000E+00  0.00000000E+00  0.00000000E+00
  0.00000000E+00  0.00000000E+00  0.00000000E+00
  0.00000000E+00  0.00000000E+00  0.00000000E+00
  0.00000000E+00  0.00000000E+00  0.00000000E+00
  0.00000000E+00  0.00000000E+00  0.00000000E+00
  0.00000000E+00  0.00000000E+00  0.00000000E+00
  0.00000000E+00  0.00000000E+00  0.00000000E+00
  0.00000000E+00  0.00000000E+00  0.00000000E+00
  0.00000000E+00  0.00000000E+00  0.00000000E+00
  0.00000000E+00  0.00000000E+00  0.00000000E+00
  0.00000000E+00  0.00000000E+00  0.00000000E+00
  0.00000000E+00  0.00000000E+00  0.00000000E+00
  0.00000000E+00  0.00000000E+00  0.00000000E+00
  0.00000000E+00  0.00000000E+00  0.00000000E+00
  0.00000000E+00  0.00000000E+00  0.00000000E+00
  0.00000000E+00  0.00000000E+00  0.00000000E+00
  0.00000000E+00  0.00000000E+00  0.00000000E+00
  0.00000000E+00  0.00000000E+00  0.00000000E+00
  0.00000000E+00  0.00000000E+00  0.00000000E+00
  0.00000000E+00  0.00000000E+00  0.00000000E+00
  0.00000000E+00  0.00000000E+00  0.00000000E+00
  0.00000000E+00  0.00000000E+00  0.00000000E+00
  0.00000000E+00  0.00000000E+00  0.00000000E+00
  0.00000000E+00  0.00000000E+00  0.00000000E+00
  0.00000000E+00  0.00000000E+00  0.00000000E+00
  0.00000000E+00  0.00000000E+00  0.00000000E+00
  0.00000000E+00  0.00000000E+00  0.00000000E+00
  0.00000000E+00  0.00000000E+00  0.00000000E+00
  0.00000000E+00  0.00000000E+00  0.00000000E+00
  0.00000000E+00  0.00000000E+00  0.00000000E+00
  0.00000000E+00  0.00000000E+00  0.00000000E+00
  0.00000000E+00  0.00000000E+00  0.00000000E+00
  0.00000000E+00  0.00000000E+00  0.00000000E+00
  0.00000000E+00  0.00000000E+00  0.00000000E+00
  0.00000000E+00  0.00000000E+00  0.00000000E+00
  0.00000000E+00  0.00000000E+00  0.00000000E+00
  0.00000000E+00  0.00000000E+00  0.00000000E+00
  0.00000000E+00  0.00000000E+00  0.00000000E+00
  0.00000000E+00  0.00000000E+00  0.00000000E+00
  0.00000000E+00  0.00000000E+00  0.00000000E+00
  0.00000000E+00  0.00000000E+00  0.00000000E+00
  0.00000000E+00  0.00000000E+00  0.00000000E+00
  0.00000000E+00  0.00000000E+00  0.00000000E+00
  0.00000000E+00  0.00000000E+00  0.00000000E+00
  0.00000000E+00  0.00000000E+00  0.00000000E+00
  0.00000000E+00  0.00000000E+00  0.00000000E+00
  0.00000000E+00  0.00000000E+00  0.00000000E+00
  0.00000000E+00  0.00000000E+00  0.00000000E+00
  0.00000000E+00  0.00000000E+00  0.00000000E+00
  0.00000000E+00  0.00000000E+00  0.00000000E+00
  0.00000000E+00  0.00000000E+00  0.00000000E+00
  0.00000000E+00  0.00000000E+00  0.00000000E+00
  0.00000000E+00  0.00000000E+00  0.00000000E+00
  0.00000000E+00  0.00000000E+00  0.00000000E+00
  0.00000000E+00  0.00000000E+00  0.00000000E+00
  0.00000000E+00  0.00000000E+00  0.00000000E+00
